# Supplementary material for: Functional characterization of pathogenic SATB2 missense variants identifies distinct effects on chromatin binding and transcriptional activity
Source: HGG Adv. 2025 Oct 25;7(1):100537. doi: 10.1016/j.xhgg.2025.100537 (PMC12639615; doi:10.1016/j.xhgg.2025.100537)
Supplement: Data S1. Phenotypic information of individuals with SATB2 missense variants [file mmc2.xlsx]

## Sheet: Sheet1
Record ID in SATB2 Registry	Variant (cDNA annotation)	Variant (protein annotation)	Transcript	Variant codon	Sex	Seizures	Growth delay	Feeding issues	Sialorrhea	Strabismus	Cleft palate	Missing teeth	Macrodontia	Abnormal teeth shape	Osteoporosis	Age at walking (months)	Age at first word	Speaking in full sentences?	Current total speech	Known IQ	Sleeping difficulties?	Behavioral issues?	Functional group based on cell-based assays
133	c.1102G>T	p.V368F	NM_001172509	368	Male	No	No	No	Yes	N/A	No	Yes	N/A	N/A	N/A	14		No	1 to 10		Yes	Yes	Partial loss-of-function
131	c.1136A>C	p.Q379P	NM_001172509	379	Male	Yes	No	Yes	Yes	No	No	No	Yes	Yes	Yes	15		No	None		No	Yes	Partial loss-of-function
-	c.1142T>G	p.V381G	NM_001172509	381	PMID: 23020937																		Partial loss-of-function
31	c.1157C>T	p.A386V	NM_001172509	386	Male	No	No	Yes	Yes	Yes	No	Yes	Yes	Yes	N/A	18	30	No	1 to 10		Yes	Yes	Partial loss-of-function
41	c.1165C>T	p.R389C	NM_001172509	389	Female	No	No	No	Yes	No	No	No	Yes	No	N/A	19	24	No	1 to 10		Yes	Yes	Partial loss-of-function
42	c.1165C>T	p.R389C	NM_001172509	389	Male	No	No	Yes	Yes	No	Yes	No	Yes	Yes	N/A	15		No	None	42	Yes	Yes	Partial loss-of-function
71	c.1165C>T	p.R389C	NM_001172509	389	Female	No	No	No	Yes	No	No	No	Yes	Yes	N/A	24		No	None		No	No	Partial loss-of-function
84	c.1165C>T	p.R389C	NM_001172509	389	Female	No	Yes	Yes	Yes	Yes	Yes	No	Yes	No	N/A	19		N/A	None		Yes	No	Partial loss-of-function
100	c.1165C>T	p.R389C	NM_001172509	389	Female	Yes	No	No	Yes	Yes	No	Yes	Yes	Yes	Yes	24		No	None	39	No	Yes	Partial loss-of-function
104	c.1166G>T	p.R389L	NM_001172509	389	Male	No	Yes	Yes	Yes	No	No	N/A	Yes	Yes	N/A	27	45	No	1 to 10		Yes	Yes	Partial loss-of-function
122	c.1165C>T	p.R389C	NM_001172509	389	Female	Yes	Yes	No	Yes	Yes	No	N/A	Yes	Yes	N/A	29	0	No	None		No	Yes	Partial loss-of-function
132	c.1165C>T	p.R389C	NM_001172509	389	Male	No	No	Yes	Yes	Yes	No	No	Yes	No	N/A	24		No	None		Yes	No	Partial loss-of-function
138	c.1165C>T	p.R389C	NM_001172509	389	Female	No	Yes	Yes	Yes	No	Yes	No	No	No	N/A	23	48	No	1 to 10		Yes	Yes	Partial loss-of-function
153	c.1165C>T	p.R389C	NM_001172509	389	Female	Yes	No	Yes	Yes	No	No	No	Yes	Yes	No	42	24	No	1 to 10		No	No	Partial loss-of-function
162	c.1165C>T	p.R389C	NM_001172509	389	Female	No	No	No	Yes	No	Yes	No	Yes	Yes	No	21		No	None		No	Yes	Partial loss-of-function
167	c.1165C>T	p.R389C	NM_001172509	389	Female	No	No	Yes	Yes	Yes	No	No	Yes	No	No	24	36	No	1 to 10		No	Yes	Partial loss-of-function
183	c.1165C>T	p.R389C	NM_001172509	389	Female	No	No	Yes	Yes	Yes	No	No	Yes	No	No	18	16	No	Greater than 50		No	Yes	Partial loss-of-function
186	c.1165C>T	p.R389C	NM_001172509	389	Male	Yes	Yes	Yes	Yes	N/A	Yes	Yes	Yes	Yes	N/A	24			None		Yes	Yes	Partial loss-of-function
214	c.1165C>T	p.R389C	NM_001172509	389	Male	No	Yes	Yes	Yes	Yes	No	No	No	N/A	Yes	27	74	No	1 to 10		No	Yes	Partial loss-of-function
216	c.1165C>T	p.R389C	NM_001172509	389	Male	No	No	Yes	No	Yes	Yes	No	No	No	No	14		No	None		No	No	Partial loss-of-function
217	c.1165C>T	p.R389C	NM_001172509	389	Male	Yes	N/A	Yes	Yes	Yes	No	Yes	Yes	Yes	Yes	26			None		Yes	No	Partial loss-of-function
222	c.1165C>T	p.R389C	NM_001172509	389	Female	Yes	No	No	Yes	No	Yes	No	Yes	Yes	N/A			No	None		No	Yes	Partial loss-of-function
230	c.1165C>T	p.R389C	NM_001172509	389	Male	No	No	No	Yes	No	No	Yes	Yes	No	No	24	24	No	1 to 10		No	No	Partial loss-of-function
281	c.1165C>T	p.R389C	NM_001172509	389	Male	No	No	No	Yes	No	No	No	No	No	No	24	0	No	None		No	Yes	Partial loss-of-function
293	c.1165C>T	p.R389C	NM_001172509	389	Female	No	No	No	Yes	No	No	No	Yes	Yes	No	22	12	No	1 to 10		Yes	Yes	Partial loss-of-function
58	c.1169C>T	p.T390I	NM_001172509	390	Male	No	No	No	Yes	No	No	Yes	Yes	Yes	Yes	30	10	No	1 to 10		No	Yes	Partial loss-of-function
110	c.1169C>T	p.T390I	NM_001172509	390	Male	No	Yes	Yes	Yes	Yes	No	No	N/A	N/A	N/A	30		No	None		Yes	No	Partial loss-of-function
260	c.1172A>G	p.Q391R	NM_001172509	391	Male	Yes	Yes	No	Yes	Yes	No	No	Yes	Yes	N/A			No	None		No	No	Unclear
35	c.1174G>C	p.G392R	NM_001172509	392	Female	No	No	Yes	Yes	Yes	No	No	Yes	Yes	Yes		144	No	1 to 10		Yes	Yes	Unclear
112	c.1175G>A	p.G392E	NM_001172509	392	Male	Yes	Yes	Yes	Yes	No	No	No	Yes	No	Yes	46		N/A	None		No	No	Partial loss-of-function
251	c.1174G>C	p.G392R	NM_001172509	392	Male	Yes	No	No	No	Yes	No	No	No	No	Yes			No	None		Yes	N/A	Unclear
268	c.1175G>T	p.G392V	NM_001172509	392	Female	No	Yes	Yes	Yes	No	Yes	No	Yes	Yes	No	19	12	No	1 to 10		No	Yes	Partial loss-of-function
283	c.1174G>C	p.G392R	NM_001172509	392	Male	No	Yes		Yes	Yes	Yes	No	No	N/A	Yes			No	None		No	Yes	Unclear
301	c.1175G>T	p.G392V	NM_001172509	392	Male	No	No	Yes	No	No	Yes	No	Yes	Yes	No	20	0	No	None		Yes	Yes	Partial loss-of-function
-	c.1181T>C	p.L394S	NM_001172509	394	PMID: 28151491																		Partial loss-of-function
36	c.1196G>A	p.R399P	NM_001172509	399	Female	No	No	N/A	Yes	Yes	Yes	Yes	Yes	Yes	Yes	36			None		Yes	Yes	Partial loss-of-function
53	c.1196G>T	p.R399H	NM_001172509	399	Male	Yes	Yes	No	Yes	No	No	No	Yes	Yes	No	22	24	Yes	Greater than 50	76	Yes	Yes	Partial loss-of-function
94	c.1196G>T	p.R399H	NM_001172509	399	Male	Yes	Yes	Yes	Yes	No	N/A	No	Yes	Yes	N/A	16	36	No	1 to 10	38	No	Yes	Partial loss-of-function
125	c.1196G>C	p.R399L	NM_001172509	399	Male	No	Yes	Yes	Yes	No	No	No	No	No	N/A	28		No	None		No	Yes	Partial loss-of-function
129	c.1196G>C	p.R399L	NM_001172509	399	Female	No	No	Yes	Yes	Yes	No	Yes	No	N/A	N/A	24		No	None		No	Yes	Partial loss-of-function
134	c.1196G>T	p.R399H	NM_001172509	399	Female	Yes	No	Yes	Yes	No	No	No	No	Yes	N/A	24	24	No	1 to 10		Yes	Yes	Partial loss-of-function
175	c.1196G>A	p.R399P	NM_001172509	399	Male	Yes	No	Yes	Yes	Yes	Yes	No	No	No	Yes	36		No	None		Yes	Yes	Partial loss-of-function
247	c.1196G>A	p.R399P	NM_001172509	399	Male	No	No	No	Yes	No	No	No	Yes	Yes	N/A	23	36	No	1 to 10		Yes	Yes	Partial loss-of-function
253	c.1196G>A	p.R399P	NM_001172509	399	Female	No	No	No	No	No	No	No	Yes	Yes	No	16	36	No	Greater than 50	40	No	Yes	Partial loss-of-function
257	c.1196G>T	p.R399H	NM_001172509	399	Female	N/A	Yes	Yes	Yes	No	No	Yes	Yes	Yes	N/A	20		No	None		Yes	N/A	Partial loss-of-function
335	c.1196G>T	p.R399H	NM_001172509	399	Female	No	No	Yes	Yes	No	No	N/A	No	No	No	20	15		1 to 10	55	Yes	Yes	Partial loss-of-function
-	c.1201G>A	p.E401K	NM_001172509	401	PMID: 34241948																		Increased protein function
47	c.1204G>A	p.E402K	NM_001172509	402	Male	No	Yes	Yes	Yes	Yes	No	No	No	No	N/A		48	No	1 to 10		No	N/A	Increased protein function
174	c.1226A>G	p.Q409R	NM_001172509	409	Female	No	No	Yes	No	Yes	No	No	No	No	N/A			No	None		Yes	Yes	Increased protein function
279	c.1226A>G	p.Q409R	NM_001172509	409	Female	Yes	No	No	No	No	No	No	No	No	N/A	22	24	No	10 to 50		No	No	Increased protein function
96	c.1253T>G	p.M418R	NM_001172509	418	Male	N/A	No	No	Yes	No	No	N/A	Yes	No	Yes	30	60	No	1 to 10	40	N/A		Partial loss-of-function
14	c.1286G>A	p.R429Q	NM_001172509	429	Male	Yes	Yes	Yes	Yes	Yes	No	Yes	Yes	Yes	N/A	22		No	None		Yes	Yes	Partial loss-of-function
23	c.1286G>A	p.R429Q	NM_001172509	429	Male	Yes	No	No	Yes	No	No	Yes	Yes	Yes	N/A	20		No	None		No	Yes	Partial loss-of-function
70	c.1286G>A	p.R429Q	NM_001172509	429	Female	No	No	Yes	Yes	Yes	No	No	Yes	Yes	Yes	24	16	No	None		No	Yes	Partial loss-of-function
105	c.1286G>A	p.R429Q	NM_001172509	429	Female	Yes	No	No	Yes	Yes	No	N/A	Yes	Yes	No	21		No	1 to 10		Yes	N/A	Partial loss-of-function
226	c.1286G>A	p.R429Q	NM_001172509	429	Male	No	No	Yes	Yes	Yes	No	No	Yes	No	N/A	19		No	None	47	No	No	Partial loss-of-function
164	c.1307A>T	p.E436V	NM_001172509	436	Male	Yes	Yes	Yes	No	No	No	No	No	Yes	No	24		No	None		Yes	Yes	Increased protein function
111	c.1541A>G	p.Q514R	NM_001172509	514	Female	Yes	Yes	Yes	No	Yes	No	N/A	N/A	N/A	Yes				None		Yes	No	Increased protein function
287	c.1541A>G	p.Q514R	NM_001172509	514	Male	Yes	N/A	Yes	Yes	Yes	No	Yes	Yes	Yes	Yes		12	No	1 to 10		No	No	Increased protein function
-	c.1543G>A	p.G515S	NM_001172509	515	PMID: 28151491																		Increased protein function
109	c.1554T>G	p.C518W	NM_001172509	518	Male	Yes	Yes	No	No	No	No	No	Yes	N/A	N/A	30	30	No	10 to 50		Yes	Yes	Partial loss-of-function
101	c.1564C>T	p.R522C	NM_001172509	522	Female	No	No	Yes	Yes	Yes	No	No	Yes	Yes	Yes	15		N/A	Greater than 50	72	Yes	No	Partial loss-of-function
241	c.1564C>T	p.R522C	NM_001172509	522	Male	No	No	No	No	No	No	No	N/A	N/A	N/A	20	10	Yes	Greater than 50		No	No	Partial loss-of-function
212	c.1634T>C	p.L545P	NM_001172509	545	Female	No	Yes	Yes	Yes	Yes	No	N/A	Yes	Yes	N/A	22	36	No	1 to 10		No	Yes	Partial loss-of-function
-	c.1696G>A	p.E566K	NM_001172509	566	PMID: 28151491																		Increased protein function
116	c.1903G>T	p.D635Y	NM_001172509	635	Male	Yes	No	No	Yes	No	No	No	No	No	No	20	14	No	1 to 10	50	No	Yes	Unclear
173	c.1946C>T	p.S649L	NM_001172509	649	Male	No	Yes	Yes	Yes	No	No	Yes	Yes	No	No	13	18	Yes	Greater than 50		No	Yes	Unclear
190	c.1946C>T	p.S649L	NM_001172509	649	Female	No	Yes	No	Yes	No	No	No	Yes	No	N/A	15	15	No	Greater than 50		Yes	Yes	Unclear
207	c.1946C>T	p.S649L	NM_001172509	649	Female	No	No	Yes	Yes	Yes	Yes	Yes	No	Yes	No	13	18	Yes	Greater than 50		No	Yes	Unclear
228	c.1946C>T	p.S649L	NM_001172509	649	Male	No	No	Yes	No	Yes	No	No	No	No	N/A	22	24	No	1 to 10		No	Yes	Unclear
229	c.1946C>T	p.S649L	NM_001172509	649	Male	No	No	Yes	Yes	No	No	No	Yes	Yes	N/A	16		No	1 to 10	57	Yes	Yes	Unclear
18	c.1964C>T	p.P655L	NM_001172509	655	Female	No	No	Yes	Yes	No	No	No	Yes	Yes	N/A	18		No	None		No	Yes	Unclear
